# Supplementary material for: Fecal Contamination in Point of Use (POU) Drinking Water and Its Associated Factors in Ethiopia: Systematic Review and Meta‐Analysis; “Implications for SDG 6 and WASH Interventions”
Source: Health Sci Rep. 2025 Nov 23;8(11):e71445. doi: 10.1002/hsr2.71445 (PMC12641107; doi:10.1002/hsr2.71445)
Supplement: Supplementary file 2 — Supporting file 2: Data extraction tool to extract data from included studies. [file HSR2-8-e71445-s002.xlsx]

## Sheet: Sheet1
ID	Author_Name	Pub_Year	Data_Collection_year	Region	Town_cat	Town	Season	Data collection Season	Source_type	Water Source type	Under five in HH	Sampling_technique	Test_type	Quality Score	Source SS	Source sample	% TC Source	% FC Source	Tap SS	Tape Sample	%TC Tap	%FC Tap	Sample size	Samples tested	% TC poinof use	% FC Point of use	SE_Prev_TC_Tested	SE_Prev_FC_tested		AOR_WI_Poor	LCI_WI_Poor	UCI_WI_Poor	Log_OR_Poor	Log_OR_LCI_poor	Log_OR_UCI_Poor	SE_Log_OR_Poor		AOR_WI_Medium	LCI_WI_Medium	UCI_WI_Medium	Log_OR_Medium_WI	Log_OR_LCI_Medium	Log_OR_UCI_Medium	SE_Log_OR_Medium		AOR_Improved_Sanitation	LCI_Improved_Sanitation	UCI_Improved_Sanitation	Log_OR_Improved_Sanitation
7	Keleb et al., 2022	2022	2021	Amhara	City level	Dessie	Dry	March - May	Improved	Tap water	Not stated	Simple RS	E.coli						248	248	65.7	47.2	248	248	98.8	48.8	0.691422	3.17409
8	Alemeshet et al., 2021	2021	2018	Harari	City level	Harari	both	Not Stated	Improved	Piped water/Ground water	Not stated	Stratified ST	Fecal coliform		23	23		21.7					425	425		83.3	0	1.8092		9.63	2.92	31.69	2.26488	1.07158	3.456	0.60827		7.39	3.05	17.87	2.00013	1.11514	2.88312	0.451016		2.81	1.31	6.01	1.03318
10	Getachew et al., 2021	2021	2016	Amhara	Zonal level	North Gondar zone	Dry	April to June, 2016	Both	Protected &Unprotected	Not stated	Systematic RS	Fecal coliform										736	736		72.6	0	1.64401
11	Fentie et al., 2024	2024	2022/2023	Amhara	Zonal level	South Gondar zone	both	August to September/March 4-18	Both	Protected &Unprotected	Not stated	Systematic RS	Fecal coliform										720	705		89.22	0	1.16801
12	Mekonnen et al., 2019	2019	2016	Gambella	Zonal level	Gambella Region	Wet	September to December	Both	Protected &Unprotected	Yes	Systematic RS	E.coli		51	51		35.3					314	306		59.8	0	2.80287
13	Berihun et al., 2023	2023	2021	Amhara	Zonal level	Dessie Zuriya district	Dry	January 1 to February 30, 2021	Both	HH	Yes	Systematic RS	Fecal coliform										422	412		66	0	2.3338																		3.07	1.71	8.74	1.12168
15	Usman et al., 2018	2018	2014	Amhara	Zonal level	Mecha and Fogera	Dry	February - March	Both	Protected &Unprotected	Not stated	Systematic RS	E.coli		22	22		38					454	454		58	0	2.31638
18	Feleke et al., 2018	2018	2016	Amhara	Zonal level	Wgera disrict	both	June to October 2016	Improved	Protected &Unprotected	Yes andNO	Systematic RS	Fecal coliform										135	135		84.44	0	3.11969
19	Getachew et al., 2018	2018	2016	Amhara	Zonal level	North Gondar zone	both	April-July	Both	Source/HH	Not stated	Systematic RS	Fecal coliform										736	736		56.5	0	1.82738
22	Amenu et a., 2014	2014	2010/2011	Oromia	Zonal level	Lume and Siraro district	both	BothDry and wet	Both	HH	Not stated	Simple RS	E.coli										233	233		54.9	0	3.25984
26	Birhan et al., 2022	2022	2021	Amhara	Zonal level	Fogera & Libo kemkem	Dry	January-March	Both	HH	Not stated	Systematic RS	Fecal coliform										675	675		62.2	0	1.86633																		3.45	1.35	8.82	1.23837
28	Aydamo et al., 2024	2024	2022	SNNP	City level	Hosanna town/peri-Urban	Dry	May	Improved	Piped water	Not stated	Systematic RS	E.coli										220	220		43.2	0	3.33968
[truncated: 87 more columns]
